# Supplementary material for: Protein unfolding as a switch from self-recognition to high-affinity client binding
Source: Nat Commun. 2016 Jan 20;7:10357. doi: 10.1038/ncomms10357 (PMC4735815; doi:10.1038/ncomms10357)
Supplement: Supplementary Data — Mass spectrometric analysis of the in vitro crosslinking products between Hsp33ox / Hsp33red and neuropeptide Y. [file ncomms10357-s2.xlsx]

## Sheet: In Vitro CL Supplementary Table
Crosslinker	Hsp33	Deconvoluted MS Peak (MH+) (L)	Experimental MS Peak (m/z) (L)	z (L)	Scan Identifier (L)	Error (ppm)	AA# Start (1)	AA# End (1)	AA# Modified (1)	AA-1 (1)	Peptide Sequence (1)	AA+1 (1)	Protein (2)	AA# Start (2)	AA# End (2)	AA# Modified (2)	AA-1 (2)	Peptide Sequence (2)	AA+1 (2)
ABAS	Hsp33ox	2018.86	1009.93	2	1476	0	35	45	44	L	ENHDYPQPVKN	V	NPY	1	5	1	-	PAEDM	A
ABAS	Hsp33ox	1372.57	686.79	2	1952	0.7	61	66	62	T	LKFDGD	I	NPY	1	5	1	-	PAEDM	A
ABAS	Hsp33ox	1586.7	793.856	2	2318	0.2	61	68	62	T	LKFDGDIT	V	NPY	1	5	1	-	PAEDM	A
ABAS	Hsp33ox	1763.78	882.393	2	1971	0.9	98	107	107	Q	GEIPENADLK	T	NPY	1	5	1	-	PAEDM	A
ABAS	Hsp33ox	1269.57	635.289	2	1493	-1.6	194	198	198	L	TETIK	T	NPY	1	5	1	-	PAEDM	A
CBDPS	Hsp33ox	2456.04	1228.53	2	3080	-1.1	12	20	12	R	YLFENFAVR	G	NPY	1	7	1	-	PAEDMAR	Y
CBDPS	Hsp33ox	1592.6	796.803	2	2836	1.4	61	64	62	T	LKFD	G	NPY	1	5	1	-	PAEDM	A
CBDPS	Hsp33ox	2155.86	1078.43	2	2616	-1.6	98	107	107	Q	GEIPENADLK	T	NPY	1	5	1	-	PAEDM	A
CBDPS	Hsp33ox	1442.53	721.771	2	2227	-1.6	165	168	166	D	GKPA	A	NPY	1	5	1	-	PAEDM	A
CBDPS	Hsp33ox	1435.58	718.293	2	2834	1.6	227	231	231	Q	DVEFK	C	NPY	10	12	10	Y	SAL	R
EDC	Hsp33ox	2170.05	724.021	3	2332	-1	96	107	112	R	VQGEIPENADLK	T	SNPY	1	8	1	-	SPAEDMAR	Y
EDC	Hsp33ox	1600.77	534.263	3	1797	0.9	149	155	150	R	SEQLPTR	L	NPY	1	7	1	-	PAEDMAR	Y
EDC	Hsp33ox	2133.06	711.693	3	1901	0.5	196	210	198	E	TIKTEELLTLPANEV	L	NPY	2	5	3	P	AEDM	A
ABAS	Hsp33ox	2036.94	1018.97	2	2803	0	244	255	244	L	KTLPDEEVDSIL	A	NPY	1	5	1	-	PAEDM	A
ABAS	Hsp33red	2036.94	1018.97	2	2892	0.3	244	255	244	L	KTLPDEEVDSIL	A	NPY	1	5	1	-	PAEDM	A
CBDPS	Hsp33ox	2703.13	901.714	3	2733	0.8	1	11	1	-	MIMPQHDQLHR	Y	NPY	1	7	1	-	PAEDMAR	Y
CBDPS	Hsp33red	2703.13	901.715	3	2354	0.1	1	11	1	-	MIMPQHDQLHR	Y	NPY	1	7	1	-	PAEDMAR	Y
CBDPS	Hsp33ox	2410.93	1205.97	2	2171	-1.4	35	45	44	L	ENHDYPQPVKN	V	NPY	1	5	1	-	PAEDM	A
CBDPS	Hsp33red	2410.93	1205.97	2	2118	-0.6	35	45	44	L	ENHDYPQPVKN	V	NPY	1	5	1	-	PAEDM	A
EDC	Hsp33ox	1901.91	951.457	2	3849	-0.2	244	255	249	L	KTLPDEEVDSIL	A	NPY	1	5	1	-	PAEDM	A
EDC	Hsp33red	1901.91	951.457	2	3955	0.1	244	255	249	L	KTLPDEEVDSIL	A	NPY	1	5	1	-	PAEDM	A
EDC	Hsp33ox	1988.94	994.973	2	3789	-0.3	244	255	249	L	KTLPDEEVDSIL	A	SNPY	1	6	1	-	SPAEDM	A
EDC	Hsp33red	1988.94	994.973	2	3849	-0.7	244	255	249	L	KTLPDEEVDSIL	A	SNPY	1	6	1	-	SPAEDM	A
CBDPS	Hsp33red	1866.66	933.836	2	2141	-0.2	232	236	235	K	CTCSR	E	NPY	1	7	1	-	PAEDMAR	Y

## Sheet: ScanInfo=1476
L_Scan										L_Scan noCL Match										L_Scan wCL Match										L_Scan wCLCL Match										L_Scan noCL Missing
L_Scan m/z	L_Scan Intensity	L_Scan Theoretical m/z	L_Scan Relative Intensity (%)	L_Scan Fragment Error (ppm)	L_Scan Fragment Error (m/z)	L_Scan z	L_Scan Assignment	L_Scan Expansion	L_Scan Concatenated Label	L_Scan noCL Match m/z	L_Scan noCL Match Intensity	L_Scan noCL Match Theoretical m/z	L_Scan noCL Match Relative Intensity (%)	L_Scan noCL Match Fragment Error (ppm)	L_Scan noCL Match Fragment Error (m/z)	L_Scan noCL Match z	L_Scan noCL Match Assignment	L_Scan noCL Match Expansion	L_Scan noCL Match Concatenated Label	L_Scan wCL Match m/z	L_Scan wCL Match Intensity	L_Scan wCL Match Theoretical m/z	L_Scan wCL Match Relative Intensity (%)	L_Scan wCL Match Fragment Error (ppm)	L_Scan wCL Match Fragment Error (m/z)	L_Scan wCL Match z	L_Scan wCL Match Assignment	L_Scan wCL Match Expansion	L_Scan wCL Match Concatenated Label	L_Scan wCLCL Match m/z	L_Scan wCLCL Match Intensity	L_Scan wCLCL Match Theoretical m/z	L_Scan wCLCL Match Relative Intensity (%)	L_Scan wCLCL Match Fragment Error (ppm)	L_Scan wCLCL Match Fragment Error (m/z)	L_Scan wCLCL Match z	L_Scan wCLCL Match Assignment	L_Scan wCLCL Match Expansion	L_Scan wCLCL Match Concatenated Label	L_Scan noCL Missing m/z	L_Scan noCL Missing Intensity	L_Scan noCL Missing Theoretical m/z	L_Scan noCL Missing Relative Intensity (%)	L_Scan noCL Missing Fragment Error (ppm)	L_Scan noCL Missing Fragment Error (m/z)	L_Scan noCL Missing z	L_Scan noCL Missing Assignment	L_Scan noCL Missing Expansion	L_Scan noCL Missing Concatenated Label
427.255	128.234									496.178	349.836	496.179	2.74668	-0.294585	-0.000146167	1	bα4+1	24963.9		943.903	1051.64	943.904	8.25677	-1.07733	-0.0010169	2	bαcl10+2	24963.9		1340.62	3961.08	1340.62	31.0997	-0.934765	-0.00125317	1	αclcl2+1	26874.4				102.055	0			1	aα1+1
443.225	388.042									659.242	923.003	659.242	7.2468	-0.236888	-0.000156167	1	bα5+1	24963.9		935.402	1037.68	935.391	8.14717	11.8636	0.0110971	2	b-NH3αcl10+2	24963.9		679.238	401.268	679.241	3.15049	-3.62194	-0.00246017	1	βclcl1+1	17958.7				216.098	0			1	aα2+1
444.12	588.476									884.352	761.614	884.353	5.97968	-1.57196	-0.00139017	1	bα7+1	24963.9		934.897	722.317	934.899	5.67115	-1.1813	-0.0011044	2	b-H2Oαcl10+2	24963.9														353.157	0			1	aα3+1
444.157	12736.7									1080.48	294.901	1080.47	2.31536	0.779133	0.000841833	1	bα9+1	24963.9		1638.71	128.894	1638.71	1.01199	-0.0807547	-0.000132334	1	yαcl3+1	28784.9														468.184	0			1	aα4+1
444.195	5476.63									478.168	362.518	478.168	2.84625	0.457649	0.000218833	1	b-H2Oα4+1	24963.9		1523.68	573.131	1523.68	4.49984	-0.434693	-0.000662334	1	yαcl4+1	28784.9														631.247	0			1	aα5+1
444.231	453.44									641.231	357.544	641.231	2.80719	-1.18704	-0.000761167	1	b-H2Oα5+1	24963.9		1360.62	1268.49	1360.62	9.95933	-0.413292	-0.000562334	1	yαcl5+1	28784.9														728.3	0			1	aα6+1
444.245	183.797									866.342	375.372	866.343	2.94717	-0.398418	-0.000345167	1	b-H2Oα7+1	24963.9		1135.51	909.962	1135.51	7.14441	-0.482897	-0.000548334	1	yαcl7+1	28784.9														856.358	0			1	aα7+1
444.281	135.49									1062.46	147.962	1062.46	1.1617	-1.78186	-0.00189317	1	b-H2Oα9+1	24963.9		939.382	220.151	939.387	1.72848	-4.90781	-0.00461033	1	yαcl9+1	28784.9														953.411	0			1	aα8+1
444.533	178.354									465.165	562.879	465.165	4.41935	-0.247583	-0.000115167	1	yβ1+1	19869.3		888.389	262.891	888.388	2.06404	1.07566	0.0009556	2	yαcl2+2	28784.9														1052.48	0			1	aα9+1
465.165	562.879																			1343.58	255.075	1343.59	2.00268	-6.00951	-0.00807433	1	y-NH3αcl5+1	28784.9														1180.57	0			1	aα10+1
478.168	362.518																			1118.48	140.672	1118.48	1.10446	-0.983775	-0.00110033	1	y-NH3αcl7+1	28784.9														51.5311	0			2	aα1+2
496.178	349.836																			879.875	148.318	879.875	1.16449	0.772383	0.0006796	2	y-NH3αcl2+2	28784.9														108.553	0			2	aα2+2
563.854	111.827																			1000.93	3464.82	1000.91	27.2034	11.4174	0.0114278	2	Precursor-NH3+2	30695.4														177.082	0			2	aα3+2
592.779	111.784																			1554.7	747.417	1554.7	5.86822	0.126498	0.000196666	1	bβcl1+1	16048.2														234.596	0			2	aα4+2
641.231	357.544																			777.851	2792.33	777.852	21.9235	-0.546248	-0.0004249	2	bβcl1+2	16048.2														316.127	0			2	aα5+2
642.232	154.74																			877.891	167.887	877.892	1.31814	-0.486279	-0.0004269	2	bβcl3+2	16048.2														364.654	0			2	aα6+2
656.309	178.996																			935.402	1037.68	935.405	8.14717	-3.63148	-0.0033969	2	bβcl4+2	16048.2														428.683	0			2	aα7+2
656.804	161.103																			1537.68	517.502	1537.67	4.06308	5.64144	0.00867467	1	b-NH3βcl1+1	16048.2														477.209	0			2	aα8+2
659.242	923.003																			769.348	1856.63	769.338	14.577	11.8532	0.0091191	2	b-NH3βcl1+2	16048.2														526.743	0			2	aα9+2
671.351	227.445																			926.896	183.836	926.892	1.44336	4.73313	0.0043871	2	b-NH3βcl4+2	16048.2														590.791	0			2	aα10+2
679.238	401.268																			1536.68	634.566	1536.69	4.98219	-1.73642	-0.00266833	1	b-H2Oβcl1+1	16048.2														85.0284	0			1	a-NH3α1+1
702.82	152.505																			768.846	1989.55	768.846	15.6206	-0.354297	-0.0002724	2	b-H2Oβcl1+2	16048.2														199.071	0			1	a-NH3α2+1
711.826	314.435																			926.398	313.752	926.4	2.46337	-1.78584	-0.0016544	2	b-H2Oβcl4+2	16048.2														336.13	0			1	a-NH3α3+1
712.324	190.608																			944.405	1328.55	944.41	10.4309	-5.63251	-0.0053194	2	b+H2Oβcl4+2	16048.2														451.157	0			1	a-NH3α4+1
713.244	117.602																			961.396	330.028	961.404	2.59116	-8.6149	-0.0082824	2	yβcl1+2	19869.3														614.221	0			1	a-NH3α5+1
719.275	142.982																			917.379	123.453	917.372	0.96927	7.11663	0.0065286	2	y-NH3βcl2+2	19869.3														711.273	0			1	a-NH3α6+1
755.372	139.516																			1000.93	3464.82	1000.91	27.2034	11.4174	0.0114278	2	Precursor-NH3+2	21779.8														839.332	0			1	a-NH3α7+1
760.332	345.194																																									936.385	0			1	a-NH3α8+1
768.846	1989.55																																									1035.45	0			1	a-NH3α9+1
769.348	1856.63																																									1163.55	0			1	a-NH3α10+1
769.839	671.014																																									43.0178	0			2	a-NH3α1+2
777.851	2792.33																																									100.039	0			2	a-NH3α2+2
778.353	2050.96																																									168.569	0			2	a-NH3α3+2
813.872	145.055																																									226.082	0			2	a-NH3α4+2
841.675	114.083																																									307.614	0			2	a-NH3α5+2
866.342	375.372																																									356.14	0			2	a-NH3α6+2
877.891	167.887																																									420.17	0			2	a-NH3α7+2
878.392	158.254																																									468.696	0			2	a-NH3α8+2
879.875	148.318																																									518.23	0			2	a-NH3α9+2
880.371	161.296																																									582.278	0			2	a-NH3α10+2
884.352	761.614																																									130.05	0			1	bα1+1
885.356	231.525																																									244.093	0			1	bα2+1
887.164	118.228																																									381.152	0			1	bα3+1
888.389	262.891																																									496.179	0			1	bα4+1
888.889	312.041																																									659.242	0			1	bα5+1
896.461	308.952																																									756.295	0			1	bα6+1
897.463	136.031																																									884.353	0			1	bα7+1
912.476	162.435																																									981.406	0			1	bα8+1
917.379	123.453																																									1080.47	0			1	bα9+1
917.417	130.379																																									1208.57	0			1	bα10+1
918.378	141.054																																									65.5286	0			2	bα1+2
926.398	313.752																																									122.55	0			2	bα2+2
926.896	183.836																																									191.079	0			2	bα3+2
927.392	364.444																																									248.593	0			2	bα4+2
930.337	149.317																																									330.125	0			2	bα5+2
934.897	722.317																																									378.651	0			2	bα6+2
935.402	1037.68																																									442.68	0			2	bα7+2
935.906	592.537																																									491.207	0			2	bα8+2
939.382	220.151																																									540.741	0			2	bα9+2
940.39	184.057																																									604.788	0			2	bα10+2
943.903	1051.64																																									113.023	0			1	b-NH3α1+1
944.405	1328.55																																									227.066	0			1	b-NH3α2+1
945.54	133.319																																									364.125	0			1	b-NH3α3+1
945.923	120.453																																									479.152	0			1	b-NH3α4+1
946.37	216.995																																									642.215	0			1	b-NH3α5+1
946.404	219.37																																									739.268	0			1	b-NH3α6+1
959.382	123.81																																									867.327	0			1	b-NH3α7+1
960.302	115.424																																									964.38	0			1	b-NH3α8+1
960.367	201.362																																									1063.45	0			1	b-NH3α9+1
960.4	243.234																																									1191.54	0			1	b-NH3α10+1
961.346	212.68																																									57.0153	0			2	b-NH3α1+2
961.396	330.028																																									114.037	0			2	b-NH3α2+2
962.384	116.653																																									182.566	0			2	b-NH3α3+2
983.898	160.061																																									240.08	0			2	b-NH3α4+2
991.92	275.175																																									321.611	0			2	b-NH3α5+2
992.356	147.377																																									370.138	0			2	b-NH3α6+2
992.411	3229.95																																									434.167	0			2	b-NH3α7+2
992.484	158.17																																									482.693	0			2	b-NH3α8+2
992.534	172.415																																									532.228	0			2	b-NH3α9+2
992.912	3237.58																																									596.275	0			2	b-NH3α10+2
993.208	160.237																																									112.039	0			1	b-H2Oα1+1
993.405	687.989																																									226.082	0			1	b-H2Oα2+1
1000.93	3464.82																																									363.141	0			1	b-H2Oα3+1
1001.42	2189.73																																									478.168	0			1	b-H2Oα4+1
1001.92	1028.16																																									641.231	0			1	b-H2Oα5+1
1062.46	147.962																																									738.284	0			1	b-H2Oα6+1
1080.48	294.901																																									866.343	0			1	b-H2Oα7+1
1118.48	140.672																																									963.396	0			1	b-H2Oα8+1
1135.51	909.962																																									1062.46	0			1	b-H2Oα9+1
1136.51	453.796																																									1190.56	0			1	b-H2Oα10+1
1228.55	121.33																																									56.5233	0			2	b-H2Oα1+2
1312.62	191.997																																									113.545	0			2	b-H2Oα2+2
1313.59	197.355																																									182.074	0			2	b-H2Oα3+2
1313.68	181.219																																									239.588	0			2	b-H2Oα4+2
1314.65	161.04																																									321.119	0			2	b-H2Oα5+2
1322.61	1251.77																																									369.646	0			2	b-H2Oα6+2
1323.61	827.024																																									433.675	0			2	b-H2Oα7+2
1324.6	183.495																																									482.201	0			2	b-H2Oα8+2
1340.62	3961.08																																									531.736	0			2	b-H2Oα9+2
1341.62	2819.84																																									595.783	0			2	b-H2Oα10+2
1343.58	255.075																																									148.06	0			1	b+H2Oα1+1
1344.59	146.864																																									262.103	0			1	b+H2Oα2+1
1360.62	1268.49																																									399.162	0			1	b+H2Oα3+1
1361.62	793.584																																									514.189	0			1	b+H2Oα4+1
1366.62	126.811																																									677.253	0			1	b+H2Oα5+1
1416.61	119.478																																									774.305	0			1	b+H2Oα6+1
1523.68	573.131																																									902.364	0			1	b+H2Oα7+1
1524.69	257																																									999.417	0			1	b+H2Oα8+1
1536.68	634.566																																									1098.49	0			1	b+H2Oα9+1
1537.68	517.502																																									1226.58	0			1	b+H2Oα10+1
1538.67	205.564																																									74.5339	0			2	b+H2Oα1+2
1554.7	747.417																																									131.555	0			2	b+H2Oα2+2
1555.7	555.601																																									200.085	0			2	b+H2Oα3+2
1638.71	128.894																																									257.598	0			2	b+H2Oα4+2
																																										339.13	0			2	b+H2Oα5+2
																																										387.656	0			2	b+H2Oα6+2
																																										451.686	0			2	b+H2Oα7+2
																																										500.212	0			2	b+H2Oα8+2
																																										549.746	0			2	b+H2Oα9+2
																																										613.794	0			2	b+H2Oα10+2
																																										1211.58	0			1	yα1+1
																																										1097.54	0			1	yα2+1
																																										960.479	0			1	yα3+1
																																										845.452	0			1	yα4+1
																																										682.388	0			1	yα5+1
																																										585.335	0			1	yα6+1
																																										457.277	0			1	yα7+1
																																										360.224	0			1	yα8+1
																																										261.156	0			1	yα9+1
																																										133.061	0			1	yα10+1
																																										606.294	0			2	yα1+2
																																										549.272	0			2	yα2+2
																																										480.743	0			2	yα3+2
																																										423.229	0			2	yα4+2
																																										341.698	0			2	yα5+2
																																										293.171	0			2	yα6+2
																																										229.142	0			2	yα7+2
																																										180.616	0			2	yα8+2
																																										131.082	0			2	yα9+2
																																										67.034	0			2	yα10+2
																																										1194.55	0			1	y-NH3α1+1
																																										1080.51	0			1	y-NH3α2+1
																																										943.452	0			1	y-NH3α3+1
																																										828.425	0			1	y-NH3α4+1
																																										665.362	0			1	y-NH3α5+1
																																										568.309	0			1	y-NH3α6+1
																																										440.25	0			1	y-NH3α7+1
																																										343.198	0			1	y-NH3α8+1
																																										244.129	0			1	y-NH3α9+1
																																										116.034	0			1	y-NH3α10+1
																																										597.781	0			2	y-NH3α1+2
																																										540.759	0			2	y-NH3α2+2
																																										472.23	0			2	y-NH3α3+2
																																										414.716	0			2	y-NH3α4+2
																																										333.184	0			2	y-NH3α5+2
																																										284.658	0			2	y-NH3α6+2
																																										220.629	0			2	y-NH3α7+2
																																										172.102	0			2	y-NH3α8+2
																																										122.568	0			2	y-NH3α9+2
																																										58.5207	0			2	y-NH3α10+2
																																										1193.57	0			1	y-H2Oα1+1
																																										1079.53	0			1	y-H2Oα2+1
																																										942.468	0			1	y-H2Oα3+1
																																										827.441	0			1	y-H2Oα4+1
																																										664.378	0			1	y-H2Oα5+1
																																										567.325	0			1	y-H2Oα6+1
																																										439.266	0			1	y-H2Oα7+1
																																										342.214	0			1	y-H2Oα8+1
																																										243.145	0			1	y-H2Oα9+1
																																										115.05	0			1	y-H2Oα10+1
																																										597.289	0			2	y-H2Oα1+2
																																										540.267	0			2	y-H2Oα2+2
																																										471.738	0			2	y-H2Oα3+2
																																										414.224	0			2	y-H2Oα4+2
																																										332.692	0			2	y-H2Oα5+2
																																										284.166	0			2	y-H2Oα6+2
																																										220.137	0			2	y-H2Oα7+2
																																										171.61	0			2	y-H2Oα8+2
																																										122.076	0			2	y-H2Oα9+2
																																										58.0287	0			2	y-H2Oα10+2
																																										70.0651	0			1	aβ1+1
																																										141.102	0			1	aβ2+1
																																										270.145	0			1	aβ3+1
																																										385.172	0			1	aβ4+1
																																										35.5362	0			2	aβ1+2
																																										71.0548	0			2	aβ2+2
																																										135.576	0			2	aβ3+2
																																										193.09	0			2	aβ4+2
																																										53.0386	0			1	a-NH3β1+1
																																										124.076	0			1	a-NH3β2+1
																																										253.118	0			1	a-NH3β3+1
																																										368.145	0			1	a-NH3β4+1
																																										27.0229	0			2	a-NH3β1+2
																																										62.5415	0			2	a-NH3β2+2
																																										127.063	0			2	a-NH3β3+2
																																										184.576	0			2	a-NH3β4+2
																																										98.06	0			1	bβ1+1
																																										169.097	0			1	bβ2+1
																																										298.14	0			1	bβ3+1
																																										413.167	0			1	bβ4+1
																																										49.5337	0			2	bβ1+2
																																										85.0522	0			2	bβ2+2
																																										149.574	0			2	bβ3+2
																																										207.087	0			2	bβ4+2
																																										81.0335	0			1	b-NH3β1+1
																																										152.071	0			1	b-NH3β2+1
																																										281.113	0			1	b-NH3β3+1
																																										396.14	0			1	b-NH3β4+1
																																										41.0204	0			2	b-NH3β1+2
																																										76.5389	0			2	b-NH3β2+2
																																										141.06	0			2	b-NH3β3+2
																																										198.574	0			2	b-NH3β4+2
																																										80.0495	0			1	b-H2Oβ1+1
																																										151.087	0			1	b-H2Oβ2+1
																																										280.129	0			1	b-H2Oβ3+1
																																										395.156	0			1	b-H2Oβ4+1
																																										40.5284	0			2	b-H2Oβ1+2
																																										76.0469	0			2	b-H2Oβ2+2
																																										140.568	0			2	b-H2Oβ3+2
																																										198.082	0			2	b-H2Oβ4+2
																																										116.071	0			1	b+H2Oβ1+1
																																										187.108	0			1	b+H2Oβ2+1
																																										316.15	0			1	b+H2Oβ3+1
																																										431.177	0			1	b+H2Oβ4+1
																																										58.5389	0			2	b+H2Oβ1+2
																																										94.0575	0			2	b+H2Oβ2+2
																																										158.579	0			2	b+H2Oβ3+2
																																										216.092	0			2	b+H2Oβ4+2
																																										465.165	0			1	yβ1+1
																																										394.128	0			1	yβ2+1
																																										265.085	0			1	yβ3+1
																																										150.058	0			1	yβ4+1
																																										233.086	0			2	yβ1+2
																																										197.568	0			2	yβ2+2
																																										133.046	0			2	yβ3+2
																																										75.5328	0			2	yβ4+2
																																										448.138	0			1	y-NH3β1+1
																																										377.101	0			1	y-NH3β2+1
																																										248.059	0			1	y-NH3β3+1
																																										133.032	0			1	y-NH3β4+1
																																										224.573	0			2	y-NH3β1+2
																																										189.054	0			2	y-NH3β2+2
																																										124.533	0			2	y-NH3β3+2
																																										67.0195	0			2	y-NH3β4+2
																																										447.154	0			1	y-H2Oβ1+1
																																										376.117	0			1	y-H2Oβ2+1
																																										247.075	0			1	y-H2Oβ3+1
																																										132.048	0			1	y-H2Oβ4+1
																																										224.081	0			2	y-H2Oβ1+2
																																										188.562	0			2	y-H2Oβ2+2
																																										124.041	0			2	y-H2Oβ3+2
																																										66.5275	0			2	y-H2Oβ4+2
[truncated: 162 more columns]

## Sheet: Scan=1476
Supplementary Table

## Sheet: ScanInfo=1952
L_Scan										L_Scan noCL Match										L_Scan wCL Match										L_Scan wCLCL Match										L_Scan noCL Missing
L_Scan m/z	L_Scan Intensity	L_Scan Theoretical m/z	L_Scan Relative Intensity (%)	L_Scan Fragment Error (ppm)	L_Scan Fragment Error (m/z)	L_Scan z	L_Scan Assignment	L_Scan Expansion	L_Scan Concatenated Label	L_Scan noCL Match m/z	L_Scan noCL Match Intensity	L_Scan noCL Match Theoretical m/z	L_Scan noCL Match Relative Intensity (%)	L_Scan noCL Match Fragment Error (ppm)	L_Scan noCL Match Fragment Error (m/z)	L_Scan noCL Match z	L_Scan noCL Match Assignment	L_Scan noCL Match Expansion	L_Scan noCL Match Concatenated Label	L_Scan wCL Match m/z	L_Scan wCL Match Intensity	L_Scan wCL Match Theoretical m/z	L_Scan wCL Match Relative Intensity (%)	L_Scan wCL Match Fragment Error (ppm)	L_Scan wCL Match Fragment Error (m/z)	L_Scan wCL Match z	L_Scan wCL Match Assignment	L_Scan wCL Match Expansion	L_Scan wCL Match Concatenated Label	L_Scan wCLCL Match m/z	L_Scan wCLCL Match Intensity	L_Scan wCLCL Match Theoretical m/z	L_Scan wCLCL Match Relative Intensity (%)	L_Scan wCLCL Match Fragment Error (ppm)	L_Scan wCLCL Match Fragment Error (m/z)	L_Scan wCLCL Match z	L_Scan wCLCL Match Assignment	L_Scan wCLCL Match Expansion	L_Scan wCLCL Match Concatenated Label	L_Scan noCL Missing m/z	L_Scan noCL Missing Intensity	L_Scan noCL Missing Theoretical m/z	L_Scan noCL Missing Relative Intensity (%)	L_Scan noCL Missing Fragment Error (ppm)	L_Scan noCL Missing Fragment Error (m/z)	L_Scan noCL Missing z	L_Scan noCL Missing Assignment	L_Scan noCL Missing Expansion	L_Scan noCL Missing Concatenated Label
215.083	610.328									244.13	287.726	244.131	0.323985	-3.96228	-0.000967317	2	b-NH3α4+2	174064		606.277	740.341	606.273	0.833639	5.99468	0.00363441	2	aαcl5+2	168736		694.343	1125.6	694.341	1.26745	3.72272	0.00258483	1	αclcl2+1	187386				86.0964	0			1	aα1+1
217.098	367.895									581.258	641.462	581.257	0.7223	1.74593	0.00101483	1	yα1+1	200707		597.763	386.495	597.76	0.435201	4.71496	0.00281841	2	a-NH3αcl5+2	168736		679.243	236.697	679.241	0.266526	3.57728	0.00242983	1	βclcl1+1	125220				214.191	0			1	aα2+1
224.104	187.661									453.163	8087.04	453.162	9.10618	3.82829	0.00173483	1	yα2+1	200707		920.422	13686.4	920.417	15.4112	5.28528	0.00486467	1	bαcl2+1	174064		562.219	260.05	562.218	0.292822	2.01138	0.00113083	1	βclcl2+1	125220				361.26	0			1	aα3+1
229.102	244.094									306.094	859.614	306.093	0.967943	4.13218	0.00126483	1	yα3+1	200707		1067.49	3589.47	1067.49	4.04182	4.84753	0.00517467	1	bαcl3+1	174064														476.287	0			1	aα4+1
230.05	277.226									435.153	3952.91	435.151	4.45106	3.72246	0.00161983	1	y-H2Oα2+1	200707		1182.52	841.06	1182.51	0.947051	4.5113	0.00533467	1	bαcl4+1	174064														533.308	0			1	aα5+1
233.093	158.27									288.084	499.897	288.083	0.562894	4.61615	0.00132983	1	y-H2Oα3+1	200707		460.715	1283.19	460.712	1.4449	5.26164	0.0024241	2	bαcl2+2	174064														43.5518	0			2	aα1+2
235.108	275.285									465.167	12307.5	465.165	13.8585	3.87999	0.00180483	1	yβ1+1	138541		534.251	740.259	534.246	0.833547	7.97216	0.0042591	2	bαcl3+2	174064														107.599	0			2	aα2+2
239.565	162.878									265.086	3862.45	265.085	4.3492	4.59789	0.00121883	1	yβ3+1	138541		591.763	12938.8	591.76	14.5694	4.96671	0.0029391	2	bαcl4+2	174064														181.134	0			2	aα3+2
244.13	287.726									447.156	947.644	447.154	1.06707	2.95163	0.00131983	1	y-H2Oβ1+1	138541		620.273	3683.11	620.271	4.14726	4.55785	0.0028271	2	bαcl5+2	174064														238.647	0			2	aα4+2
244.724	149.195									247.076	660.918	247.075	0.744207	3.90098	0.000963833	1	y-H2Oβ3+1	138541		903.395	2062	903.391	2.32186	4.70745	0.00425267	1	b-NH3αcl2+1	174064														267.158	0			2	aα5+2
247.076	660.918																			583.257	16118.8	583.247	18.1501	17.425	0.0101631	2	b-NH3αcl4+2	174064														69.0699	0			1	a-NH3α1+1
263.104	835.782																			902.411	822.519	902.407	0.926174	5.39631	0.00486967	1	b-H2Oαcl2+1	174064														197.165	0			1	a-NH3α2+1
265.086	3862.45																			1049.49	226.789	1049.47	0.255369	12.6727	0.0132997	1	b-H2Oαcl3+1	174064														344.233	0			1	a-NH3α3+1
270.11	309.524																			525.251	427.01	525.241	0.480822	19.099	0.0100316	2	b-H2Oαcl3+2	174064														459.26	0			1	a-NH3α4+1
270.182	674.238																			582.76	173.259	582.755	0.195093	9.92116	0.0057816	2	b-H2Oαcl4+2	174064														516.282	0			1	a-NH3α5+1
281.126	383.979																			629.277	431.189	629.276	0.485528	1.81892	0.0011446	2	b+H2Oαcl5+2	174064														35.0386	0			2	a-NH3α1+2
286.123	811.368																			1259.5	495.148	1259.49	0.557547	6.90413	0.00869567	1	yαcl1+1	200707														99.0861	0			2	a-NH3α2+2
288.084	499.897																			630.251	785.429	630.247	0.884409	5.10054	0.0032146	2	yαcl1+2	200707														172.62	0			2	a-NH3α3+2
289.471	156.091																			435.153	3952.91	435.152	4.45106	1.07916	0.0004696	2	yαcl4+2	200707														230.134	0			2	a-NH3α4+2
306.094	859.614																			621.244	467.858	621.242	0.526818	3.55272	0.0022071	2	y-H2Oαcl1+2	200707														258.644	0			2	a-NH3α5+2
307.141	539.053																			598.267	553.6	598.266	0.623365	0.366751	0.000219415	2	aβcl4+2	106570														114.091	0			1	bα1+1
309.12	341.197																			908.418	31424.1	908.414	35.3842	4.96983	0.00451467	1	bβcl1+1	111898														242.186	0			1	bα2+1
312.139	160.924																			979.457	356.944	979.451	0.401926	5.92237	0.00580067	1	bβcl2+1	111898														389.255	0			1	bα3+1
316.079	177.154																			1108.5	475.714	1108.49	0.535664	6.11701	0.00678067	1	bβcl3+1	111898														504.282	0			1	bα4+1
316.115	2964.37																			454.713	1160.74	454.711	1.30702	5.551	0.0025241	2	bβcl1+2	111898														561.303	0			1	bα5+1
319.114	207.703																			554.753	877.77	554.75	0.988387	4.294	0.0023821	2	bβcl3+2	111898														57.5493	0			2	bα1+2
319.142	867.259																			612.267	7257.57	612.264	8.17218	4.80528	0.0029421	2	bβcl4+2	111898														121.597	0			2	bα2+2
320.126	645.124																			890.408	2429.7	890.403	2.73589	5.00859	0.00445967	1	b-H2Oβcl1+1	111898														195.131	0			2	bα3+2
325.152	393.317																			1090.49	299.18	1090.48	0.336883	5.38813	0.00587567	1	b-H2Oβcl3+1	111898														252.644	0			2	bα4+2
327.131	663.955																			445.707	567.368	445.705	0.638868	3.49244	0.0015566	2	b-H2Oβcl1+2	111898														281.155	0			2	bα5+2
343.145	395.352																			545.749	471.562	545.745	0.530989	6.54994	0.0035746	2	b-H2Oβcl3+2	111898														97.0648	0			1	b-NH3α1+1
343.162	406.554																			603.262	1361.51	603.259	1.53309	5.14638	0.0031046	2	b-H2Oβcl4+2	111898														225.16	0			1	b-NH3α2+1
344.129	5657.09																			621.273	394.039	621.269	0.443696	6.95286	0.0043196	2	b+H2Oβcl4+2	111898														372.228	0			1	b-NH3α3+1
344.151	209.19																			594.241	289.314	594.231	0.325774	17.1273	0.0101776	2	y-NH3βcl2+2	138541														487.255	0			1	b-NH3α4+1
344.159	185.228																			629.262	719.431	629.258	0.810094	6.101	0.0038391	2	y-H2Oβcl1+2	138541														544.277	0			1	b-NH3α5+1
347.137	350.558																																									49.036	0			2	b-NH3α1+2
352.167	192.523																																									113.084	0			2	b-NH3α2+2
355.145	904.241																																									186.618	0			2	b-NH3α3+2
355.272	1186.47																																									244.131	0			2	b-NH3α4+2
360.161	356.906																																									272.642	0			2	b-NH3α5+2
361.185	373.786																																									96.0808	0			1	b-H2Oα1+1
364.163	5133.61																																									224.176	0			1	b-H2Oα2+1
367.236	170.495																																									371.244	0			1	b-H2Oα3+1
371.158	722.708																																									486.271	0			1	b-H2Oα4+1
375.168	204.65																																									543.293	0			1	b-H2Oα5+1
378.653	221.302																																									48.544	0			2	b-H2Oα1+2
381.144	171.08																																									112.592	0			2	b-H2Oα2+2
382.174	851.432																																									186.126	0			2	b-H2Oα3+2
383.14	1425.63																																									243.639	0			2	b-H2Oα4+2
383.267	1262.77																																									272.15	0			2	b-H2Oα5+2
385.257	174.589																																									132.102	0			1	b+H2Oα1+1
392.601	160.623																																									260.197	0			1	b+H2Oα2+1
395.14	304.046																																									407.265	0			1	b+H2Oα3+1
401.151	5527.22																																									522.292	0			1	b+H2Oα4+1
401.169	892.077																																									579.314	0			1	b+H2Oα5+1
403.163	174.698																																									66.5546	0			2	b+H2Oα1+2
404.158	226.527																																									130.602	0			2	b+H2Oα2+2
409.283	275.408																																									204.136	0			2	b+H2Oα3+2
412.166	166.592																																									261.65	0			2	b+H2Oα4+2
413.151	2004.75																																									290.16	0			2	b+H2Oα5+2
417.142	268.493																																									581.257	0			1	yα1+1
420.14	190.842																																									453.162	0			1	yα2+1
420.226	796.395																																									306.093	0			1	yα3+1
422.169	354.89																																									191.066	0			1	yα4+1
422.206	209.151																																									134.045	0			1	yα5+1
424.167	188.013																																									291.132	0			2	yα1+2
426.194	168.226																																									227.084	0			2	yα2+2
427.257	571.236																																									153.55	0			2	yα3+2
427.294	423.745																																									96.0368	0			2	yα4+2
429.218	916.736																																									67.526	0			2	yα5+2
433.186	209.898																																									564.23	0			1	y-NH3α1+1
434.184	172.273																																									436.135	0			1	y-NH3α2+1
435.153	3952.91																																									289.067	0			1	y-NH3α3+1
437.158	160.333																																									174.04	0			1	y-NH3α4+1
438.237	441.036																																									117.018	0			1	y-NH3α5+1
439.184	293.672																																									282.619	0			2	y-NH3α1+2
439.236	528.505																																									218.571	0			2	y-NH3α2+2
440.162	6768.91																																									145.037	0			2	y-NH3α3+2
440.215	864.556																																									87.5235	0			2	y-NH3α4+2
441.166	1043.54																																									59.0128	0			2	y-NH3α5+2
441.272	480.436																																									563.246	0			1	y-H2Oα1+1
444.151	291.777																																									435.151	0			1	y-H2Oα2+1
444.214	387.554																																									288.083	0			1	y-H2Oα3+1
444.284	2790.91																																									173.056	0			1	y-H2Oα4+1
444.509	456.376																																									116.034	0			1	y-H2Oα5+1
445.707	567.368																																									282.127	0			2	y-H2Oα1+2
447.156	947.644																																									218.079	0			2	y-H2Oα2+2
451.197	222.072																																									144.545	0			2	y-H2Oα3+2
452.162	4701.26																																									87.0315	0			2	y-H2Oα4+2
453.163	8087.04																																									58.5207	0			2	y-H2Oα5+2
454.165	307.347																																									70.0651	0			1	aβ1+1
454.713	1160.74																																									141.102	0			1	aβ2+1
455.166	222.8																																									270.145	0			1	aβ3+1
456.229	254.563																																									385.172	0			1	aβ4+1
456.263	1411.26																																									35.5362	0			2	aβ1+2
456.32	441.269																																									71.0548	0			2	aβ2+2
457.213	11496.7																																									135.576	0			2	aβ3+2
457.232	295.151																																									193.09	0			2	aβ4+2
458.172	5434.21																																									53.0386	0			1	a-NH3β1+1
458.19	1884.73																																									124.076	0			1	a-NH3β2+1
458.226	582.108																																									253.118	0			1	a-NH3β3+1
460.715	1283.19																																									368.145	0			1	a-NH3β4+1
461.18	2655.83																																									27.0229	0			2	a-NH3β1+2
462.135	192.749																																									62.5415	0			2	a-NH3β2+2
464.206	177.975																																									127.063	0			2	a-NH3β3+2
465.167	12307.5																																									184.576	0			2	a-NH3β4+2
466.304	1137.44																																									98.06	0			1	bβ1+1
467.308	249.527																																									169.097	0			1	bβ2+1
468.128	2695.26																																									298.14	0			1	bβ3+1
468.229	1338.21																																									413.167	0			1	bβ4+1
468.283	211.131																																									49.5337	0			2	bβ1+2
469.131	214.077																																									85.0522	0			2	bβ2+2
470.172	510.029																																									149.574	0			2	bβ3+2
474.238	789.735																																									207.087	0			2	bβ4+2
475.224	836.537																																									81.0335	0			1	b-NH3β1+1
475.244	907.732																																									152.071	0			1	b-NH3β2+1
477.248	310.652																																									281.113	0			1	b-NH3β3+1
479.191	927.688																																									396.14	0			1	b-NH3β4+1
480.157	1637.96																																									41.0204	0			2	b-NH3β1+2
481.208	193.898																																									76.5389	0			2	b-NH3β2+2
484.315	950.507																																									141.06	0			2	b-NH3β3+2
486.241	440.045																																									198.574	0			2	b-NH3β4+2
488.252	397.751																																									80.0495	0			1	b-H2Oβ1+1
495.249	244.591																																									151.087	0			1	b-H2Oβ2+1
496.225	2807.34																																									280.129	0			1	b-H2Oβ3+1
497.228	304.647																																									395.156	0			1	b-H2Oβ4+1
498.168	2556.42																																									40.5284	0			2	b-H2Oβ1+2
502.232	410.782																																									76.0469	0			2	b-H2Oβ2+2
508.224	377.312																																									140.568	0			2	b-H2Oβ3+2
509.183	968.166																																									198.082	0			2	b-H2Oβ4+2
511.172	178.033																																									116.071	0			1	b+H2Oβ1+1
512.344	182.284																																									187.108	0			1	b+H2Oβ2+1
513.154	177.029																																									316.15	0			1	b+H2Oβ3+1
513.251	813.719																																									431.177	0			1	b+H2Oβ4+1
514.197	259.23																																									58.5389	0			2	b+H2Oβ1+2
514.235	25626.2																																									94.0575	0			2	b+H2Oβ2+2
515.239	280.872																																									158.579	0			2	b+H2Oβ3+2
516.101	240.958																																									216.092	0			2	b+H2Oβ4+2
516.178	5263.41																																									465.165	0			1	yβ1+1
517.237	462.477																																									394.128	0			1	yβ2+1
522.222	248.481																																									265.085	0			1	yβ3+1
523.215	262.369																																									150.058	0			1	yβ4+1
524.233	201.059																																									233.086	0			2	yβ1+2
525.251	427.01																																									197.568	0			2	yβ2+2
526.235	195.227																																									133.046	0			2	yβ3+2
527.194	3461.78																																									75.5328	0			2	yβ4+2
528.253	218.869																																									448.138	0			1	y-NH3β1+1
530.246	267.53																																									377.101	0			1	y-NH3β2+1
532.157	406.462																																									248.059	0			1	y-NH3β3+1
532.209	720.388																																									133.032	0			1	y-NH3β4+1
534.251	740.259																																									224.573	0			2	y-NH3β1+2
535.167	718.902																																									189.054	0			2	y-NH3β2+2
535.222	407.312																																									124.533	0			2	y-NH3β3+2
535.254	176.518																																									67.0195	0			2	y-NH3β4+2
537.143	726.2																																									447.154	0			1	y-H2Oβ1+1
537.179	5412.29																																									376.117	0			1	y-H2Oβ2+1
537.236	324.257																																									247.075	0			1	y-H2Oβ3+1
538.182	339.874																																									132.048	0			1	y-H2Oβ4+1
539.276	198.841																																									224.081	0			2	y-H2Oβ1+2
540.25	192.022																																									188.562	0			2	y-H2Oβ2+2
540.342	1898.07																																									124.041	0			2	y-H2Oβ3+2
545.749	471.562																																									66.5275	0			2	y-H2Oβ4+2
546.739	415.202
553.178	673.98
553.247	1814.24
554.184	326.559
554.753	877.77
555.156	285.324
555.189	33193.9
555.214	496.466
555.223	167.498
555.236	389.669
555.253	537.345
556.193	345.703
562.219	260.05
565.145	928.855
565.246	4226.47
566.25	712.506
567.259	252.094
567.352	580.16
568.761	287.659
569.309	182.017
569.404	513.583
570.271	319.367
571.219	397.156
571.257	3623.16
571.84	230.878
572.26	358.069
572.288	517.781
572.344	193.675
573.2	3055.74
573.305	1133.49
574.265	3081.72
574.308	192.632
575.267	351.651
579.389	2064.54
580.392	382.253
581.258	641.462
582.76	173.259
583.257	16118.8
584.202	2912.3
585.205	4154.69
586.148	255.512
586.157	175.574
586.194	13081.5
586.211	14549.8
586.258	332.616
586.28	196.105
587.198	945.89
587.214	573.352
587.321	1474.26
588.281	164.715
589.23	585.38
591.763	12938.8
592.275	2008.2
592.323	994.824
592.824	552.348
593.241	2836.46
594.241	289.314
596.289	263.656
597.216	175.561
597.272	455.272
597.399	2812.84
597.763	386.495
598.267	553.6
598.403	857.133
599.217	310.536
599.255	182.244
601.327	1128.88
601.829	327.485
603.262	1361.51
603.331	358.344
606.277	740.341
607.276	191.111
607.883	192.675
610.285	3651.77
611.252	14715.6
612.267	7257.57
614.299	615.668
615.283	206.318
617.225	223.866
620.273	3683.11
621.244	467.858
621.273	394.039
622.268	715.941
623.254	446.292
625.288	183.421
629.262	719.431
629.277	431.189
630.251	785.429
632.252	229.915
633.056	175.512
638.28	294.341
639.789	417.334
640.188	174.623
640.278	2467.75
641.263	952.477
641.368	249.255
642.293	410.154
643.329	1004.29
650.173	178.118
650.263	10252
651.266	2166.4
652.441	249.836
653.705	174.872
656.341	242.211
656.941	225.396
658.289	4283.98
658.395	1470.6
659.613	169.756
662.426	390.884
663.432	188.12
668.086	173.538
668.1	203.735
668.11	327.712
668.15	778.336
668.178	1876.15
668.195	1134.94
668.216	522.261
668.229	551.093
668.243	431.4
668.274	88808.3
668.319	973.131
668.332	647.745
668.359	558.258
668.385	845.107
668.412	423.965
668.422	235.424
668.438	339.605
668.45	212.737
668.504	218.501
669.129	213.306
669.23	286.333
669.277	7999.08
669.313	655.702
670.37	622.976
670.452	450.877
674.313	7291.53
674.663	173.794
674.995	494.013
675.315	1275.55
677.25	185.87
677.34	210.136
677.375	1459.91
677.787	7634.37
677.877	1041.93
679.243	236.697
680.438	328.466
694.343	1125.6
698.448	978.855
699.451	374.623
703.262	195.892
718.359	1514.08
741.77	168.028
762.316	708.979
770.218	222.169
771.371	320.842
775.361	8957.06
776.364	2317.82
786.4	374.543
787.402	332.961
835.333	1667.3
836.891	170.056
888.446	3320.16
889.449	1151.91
890.408	2429.7
895.906	197.868
901.445	259.843
902.411	822.519
903.395	2062
908.418	31424.1
908.531	250.23
909.426	215.292
913.965	171.24
920.422	13686.4
954.404	209.084
975.456	221.169
979.457	356.944
982.401	354.87
989.493	5625.11
990.497	1995.11
994.438	226.757
1030.34	171.714
1049.49	226.789
1067.49	3589.47
1069.42	216.936
1086.56	173.285
1090.49	299.18
1102.58	1836.92
1103.58	1185
1108.5	475.714
1109.47	205.665
1154.45	323.739
1182.52	841.06
1201.65	1294.89
1202.65	612.059
1259.5	495.148
1334.52	170.87
[truncated: 162 more columns]

## Sheet: Scan=1952
Supplementary Table

## Sheet: ScanInfo=2318
L_Scan										L_Scan noCL Match										L_Scan wCL Match										L_Scan wCLCL Match										L_Scan noCL Missing
L_Scan m/z	L_Scan Intensity	L_Scan Theoretical m/z	L_Scan Relative Intensity (%)	L_Scan Fragment Error (ppm)	L_Scan Fragment Error (m/z)	L_Scan z	L_Scan Assignment	L_Scan Expansion	L_Scan Concatenated Label	L_Scan noCL Match m/z	L_Scan noCL Match Intensity	L_Scan noCL Match Theoretical m/z	L_Scan noCL Match Relative Intensity (%)	L_Scan noCL Match Fragment Error (ppm)	L_Scan noCL Match Fragment Error (m/z)	L_Scan noCL Match z	L_Scan noCL Match Assignment	L_Scan noCL Match Expansion	L_Scan noCL Match Concatenated Label	L_Scan wCL Match m/z	L_Scan wCL Match Intensity	L_Scan wCL Match Theoretical m/z	L_Scan wCL Match Relative Intensity (%)	L_Scan wCL Match Fragment Error (ppm)	L_Scan wCL Match Fragment Error (m/z)	L_Scan wCL Match z	L_Scan wCL Match Assignment	L_Scan wCL Match Expansion	L_Scan wCL Match Concatenated Label	L_Scan wCLCL Match m/z	L_Scan wCLCL Match Intensity	L_Scan wCLCL Match Theoretical m/z	L_Scan wCLCL Match Relative Intensity (%)	L_Scan wCLCL Match Fragment Error (ppm)	L_Scan wCLCL Match Fragment Error (m/z)	L_Scan wCLCL Match z	L_Scan wCLCL Match Assignment	L_Scan wCLCL Match Expansion	L_Scan wCLCL Match Concatenated Label	L_Scan noCL Missing m/z	L_Scan noCL Missing Intensity	L_Scan noCL Missing Theoretical m/z	L_Scan noCL Missing Relative Intensity (%)	L_Scan noCL Missing Fragment Error (ppm)	L_Scan noCL Missing Fragment Error (m/z)	L_Scan noCL Missing z	L_Scan noCL Missing Assignment	L_Scan noCL Missing Expansion	L_Scan noCL Missing Concatenated Label
214.469	89.4855									244.129	144.272	244.131	0.472642	-8.34517	-0.00203732	2	b-NH3α4+2	59828.2		663.788	327.906	663.787	1.07424	2.38693	0.00158441	2	aαcl6+2	57996.7		908.474	747.632	908.472	2.44928	1.67846	0.00152483	1	αclcl2+1	64406.9				86.0964	0			1	aα1+1
238.948	87.8261									667.294	2144.39	667.293	7.02512	0.921384	0.000614833	1	yα2+1	68985.6		720.33	5438.39	720.329	17.8164	1.89416	0.00136441	2	aαcl7+2	57996.7		679.24	446.64	679.241	1.46321	-0.559694	-0.000380167	1	βclcl1+1	43039.7				214.191	0			1	aα2+1
244.129	144.272									520.227	165.241	520.225	0.541337	4.31512	0.00224483	1	yα3+1	68985.6		711.817	943.599	711.815	3.09127	2.03482	0.00144841	2	a-NH3αcl7+2	57996.7														361.26	0			1	aα3+1
247.075	108.033									649.285	202.901	649.283	0.664713	3.58832	0.00232983	1	y-H2Oα2+1	68985.6		920.419	2189.48	920.417	7.17284	2.10195	0.00193467	1	bαcl2+1	59828.2														476.287	0			1	aα4+1
253.395	97.2879									387.191	134.289	387.187	0.439937	8.08351	0.00312983	1	y-H2Oα4+1	68985.6		1067.49	1068.22	1067.49	3.49954	1.99035	0.00212467	1	bαcl3+1	59828.2														533.308	0			1	aα5+1
261.459	102.534									465.165	5417.44	465.165	17.7478	0.934794	0.000434833	1	yβ1+1	47618.4		1182.52	1005.35	1182.51	3.29357	2.96375	0.00350467	1	bαcl4+1	59828.2														648.335	0			1	aα6+1
265.086	1515.43									265.086	1515.43	265.085	4.96462	1.69317	0.000448833	1	yβ3+1	47618.4		1239.54	428.798	1239.53	1.40476	3.53412	0.00438067	1	bαcl5+1	59828.2														761.419	0			1	aα7+1
266.116	90.2216									447.155	425.687	447.154	1.39457	0.357445	0.000159833	1	y-H2Oβ1+1	47618.4		1354.56	2280.52	1354.56	7.47109	1.91255	0.00259067	1	bαcl6+1	59828.2														43.5518	0			2	aα1+2
285.102	184.977									247.075	108.033	247.075	0.353921	0.541671	0.000133833	1	y-H2Oβ3+1	47618.4		591.76	301.361	591.76	0.987273	1.0462	0.0006191	2	bαcl4+2	59828.2														107.599	0			2	aα2+2
286.14	101.499																			677.785	6831.69	677.784	22.3809	1.67767	0.0011371	2	bαcl6+2	59828.2														181.134	0			2	aα3+2
288.082	242.026																			734.327	18097.2	734.326	59.2873	1.65744	0.0012171	2	bαcl7+2	59828.2														238.647	0			2	aα4+2
316.114	864.574																			775.287	426.265	775.296	1.39646	-10.9085	-0.00845733	1	b-NH3αcl1+1	59828.2														267.158	0			2	aα5+2
371.156	121.047																			903.391	311.144	903.391	1.01932	-0.0302566	-2.73335e-05	1	b-NH3αcl2+1	59828.2														324.671	0			2	aα6+2
387.191	134.289																			669.282	194.306	669.271	0.636555	16.5121	0.0110511	2	b-NH3αcl6+2	59828.2														381.213	0			2	aα7+2
401.167	169.424																			725.823	151.646	725.813	0.496799	14.0823	0.0102211	2	b-NH3αcl7+2	59828.2														69.0699	0			1	a-NH3α1+1
428.262	216.878																			902.411	107.874	902.407	0.3534	4.9863	0.00449967	1	b-H2Oαcl2+1	59828.2														197.165	0			1	a-NH3α2+1
429.088	127.56																			1336.55	562.461	1336.55	1.84265	2.16652	0.00289567	1	b-H2Oαcl6+1	59828.2														344.233	0			1	a-NH3α3+1
429.348	101.703																			668.78	1942.84	668.779	6.36483	2.28715	0.0015296	2	b-H2Oαcl6+2	59828.2														459.26	0			1	a-NH3α4+1
435.152	439.086																			725.322	3576.75	725.321	11.7176	1.98478	0.0014396	2	b-H2Oαcl7+2	59828.2														516.282	0			1	a-NH3α5+1
447.155	425.687																			784.851	2053.75	784.838	6.72818	16.6363	0.0130568	2	Precursor-NH3+2	73564.3														631.309	0			1	a-NH3α6+1
456.261	180.809																			696.81	102.611	696.819	0.336158	-13.4993	-0.00940659	2	a-NH3βcl4+2	36629.5														744.393	0			1	a-NH3α7+1
465.165	5417.44																			1122.55	12071.6	1122.55	39.5471	2.42722	0.00272467	1	bβcl1+1	38461														35.0386	0			2	a-NH3α1+2
478.26	258.698																			1193.59	202.051	1193.58	0.661928	2.79048	0.00333067	1	bβcl2+1	38461														99.0861	0			2	a-NH3α2+2
490.277	157.135																			1322.63	141.262	1322.63	0.462781	4.18914	0.00554067	1	bβcl3+1	38461														172.62	0			2	a-NH3α3+2
494.936	101.366																			561.778	468.102	561.776	1.53352	2.25018	0.0012641	2	bβcl1+2	38461														230.134	0			2	a-NH3α4+2
497.182	116.27																			661.817	520.675	661.816	1.70576	1.09109	0.0007221	2	bβcl3+2	38461														258.644	0			2	a-NH3α5+2
498.142	123.408																			719.331	1784.02	719.33	5.84453	2.21331	0.0015921	2	bβcl4+2	38461														316.158	0			2	a-NH3α6+2
502.248	240.307																			1104.54	758.962	1104.53	2.48639	3.18656	0.00351967	1	b-H2Oβcl1+1	38461														372.7	0			2	a-NH3α7+2
503.217	102.721																			552.773	178.173	552.771	0.583703	2.56272	0.0014166	2	b-H2Oβcl1+2	38461														114.091	0			1	bα1+1
517.186	131.315																			784.851	2053.75	784.838	6.72818	16.6363	0.0130568	2	Precursor-NH3+2	52197.1														242.186	0			1	bα2+1
520.227	165.241																																									389.255	0			1	bα3+1
520.238	139.833																																									504.282	0			1	bα4+1
530.227	186.681																																									561.303	0			1	bα5+1
534.801	245.669																																									676.33	0			1	bα6+1
535.305	149.529																																									789.414	0			1	bα7+1
537.732	133.704																																									57.5493	0			2	bα1+2
546.737	122.446																																									121.597	0			2	bα2+2
548.152	602.12																																									195.131	0			2	bα3+2
548.235	595.392																																									252.644	0			2	bα4+2
549.156	1166.69																																									281.155	0			2	bα5+2
550.145	148.683																																									338.669	0			2	bα6+2
551.212	107.197																																									395.211	0			2	bα7+2
552.773	178.173																																									97.0648	0			1	b-NH3α1+1
561.778	468.102																																									225.16	0			1	b-NH3α2+1
562.299	681.871																																									372.228	0			1	b-NH3α3+1
586.267	151.676																																									487.255	0			1	b-NH3α4+1
589.282	196.001																																									544.277	0			1	b-NH3α5+1
590.187	104.489																																									659.304	0			1	b-NH3α6+1
591.76	301.361																																									772.388	0			1	b-NH3α7+1
591.953	1177.24																																									49.036	0			2	b-NH3α1+2
594.258	193.885																																									113.084	0			2	b-NH3α2+2
596.698	103.754																																									186.618	0			2	b-NH3α3+2
598.272	104.21																																									244.131	0			2	b-NH3α4+2
599.66	196.479																																									272.642	0			2	b-NH3α5+2
603.279	742.777																																									330.155	0			2	b-NH3α6+2
604.328	222.249																																									386.697	0			2	b-NH3α7+2
612.211	827.006																																									96.0808	0			1	b-H2Oα1+1
613.167	434.662																																									224.176	0			1	b-H2Oα2+1
613.216	115.941																																									371.244	0			1	b-H2Oα3+1
613.814	104.032																																									486.271	0			1	b-H2Oα4+1
621.244	425.56																																									543.293	0			1	b-H2Oα5+1
629.305	222.601																																									658.319	0			1	b-H2Oα6+1
630.222	860.645																																									771.404	0			1	b-H2Oα7+1
630.309	462.814																																									48.544	0			2	b-H2Oα1+2
630.39	119.316																																									112.592	0			2	b-H2Oα2+2
631.224	245.996																																									186.126	0			2	b-H2Oα3+2
633.366	121.302																																									243.639	0			2	b-H2Oα4+2
639.068	210.36																																									272.15	0			2	b-H2Oα5+2
640.037	538.055																																									329.663	0			2	b-H2Oα6+2
640.102	454.318																																									386.205	0			2	b-H2Oα7+2
640.136	252.783																																									132.102	0			1	b+H2Oα1+1
640.174	174.523																																									260.197	0			1	b+H2Oα2+1
644.821	189.716																																									407.265	0			1	b+H2Oα3+1
645.322	197.014																																									522.292	0			1	b+H2Oα4+1
645.78	158.527																																									579.314	0			1	b+H2Oα5+1
646.797	194.173																																									694.341	0			1	b+H2Oα6+1
648.304	243.384																																									807.425	0			1	b+H2Oα7+1
648.863	157.538																																									66.5546	0			2	b+H2Oα1+2
649.285	202.901																																									130.602	0			2	b+H2Oα2+2
650.796	503.15																																									204.136	0			2	b+H2Oα3+2
651.787	327.324																																									261.65	0			2	b+H2Oα4+2
653.745	301.073																																									290.16	0			2	b+H2Oα5+2
654.243	116.782																																									347.674	0			2	b+H2Oα6+2
654.783	621.686																																									404.216	0			2	b+H2Oα7+2
659.802	2207.34																																									795.388	0			1	yα1+1
660.303	144.92																																									667.293	0			1	yα2+1
660.793	1553.3																																									520.225	0			1	yα3+1
661.322	108.67																																									405.198	0			1	yα4+1
661.817	520.675																																									348.177	0			1	yα5+1
663.788	327.906																																									233.15	0			1	yα6+1
664.183	273.811																																									120.066	0			1	yα7+1
667.294	2144.39																																									398.198	0			2	yα1+2
668.78	1942.84																																									334.15	0			2	yα2+2
669.282	194.306																																									260.616	0			2	yα3+2
669.835	198.132																																									203.103	0			2	yα4+2
670.851	158.934																																									174.592	0			2	yα5+2
677.785	6831.69																																									117.078	0			2	yα6+2
678.288	521.771																																									60.5364	0			2	yα7+2
678.838	314.407																																									778.362	0			1	y-NH3α1+1
679.24	446.64																																									650.267	0			1	y-NH3α2+1
679.322	134.309																																									503.198	0			1	y-NH3α3+1
680.249	130.055																																									388.171	0			1	y-NH3α4+1
681.002	245.328																																									331.15	0			1	y-NH3α5+1
693.278	105.561																																									216.123	0			1	y-NH3α6+1
693.848	114.475																																									103.039	0			1	y-NH3α7+1
696.33	129.941																																									389.685	0			2	y-NH3α1+2
696.81	102.611																																									325.637	0			2	y-NH3α2+2
699.41	156.144																																									252.103	0			2	y-NH3α3+2
702.82	179.721																																									194.589	0			2	y-NH3α4+2
704.219	597.038																																									166.079	0			2	y-NH3α5+2
705.304	239.428																																									108.565	0			2	y-NH3α6+2
711.202	105.719																																									52.0231	0			2	y-NH3α7+2
711.323	442.267																																									777.378	0			1	y-H2Oα1+1
711.36	110.524																																									649.283	0			1	y-H2Oα2+1
711.404	147.043																																									502.214	0			1	y-H2Oα3+1
711.817	943.599																																									387.187	0			1	y-H2Oα4+1
711.906	176.581																																									330.166	0			1	y-H2Oα5+1
712.319	205.498																																									215.139	0			1	y-H2Oα6+1
713.202	228.6																																									102.055	0			1	y-H2Oα7+1
716.318	415.346																																									389.193	0			2	y-H2Oα1+2
716.761	207.487																																									325.145	0			2	y-H2Oα2+2
718.356	103.808																																									251.611	0			2	y-H2Oα3+2
719.331	1784.02																																									194.097	0			2	y-H2Oα4+2
719.918	1442.38																																									165.587	0			2	y-H2Oα5+2
720.33	5438.39																																									108.073	0			2	y-H2Oα6+2
720.42	804.427																																									51.5311	0			2	y-H2Oα7+2
720.834	424.931																																									70.0651	0			1	aβ1+1
720.923	297.824																																									141.102	0			1	aβ2+1
722.241	227.34																																									270.145	0			1	aβ3+1
725.322	3576.75																																									385.172	0			1	aβ4+1
725.823	151.646																																									35.5362	0			2	aβ1+2
726.777	193.057																																									71.0548	0			2	aβ2+2
727.28	345.194																																									135.576	0			2	aβ3+2
727.78	218.64																																									193.09	0			2	aβ4+2
727.829	133.084																																									53.0386	0			1	a-NH3β1+1
727.871	291.341																																									124.076	0			1	a-NH3β2+1
728.285	432.457																																									253.118	0			1	a-NH3β3+1
728.374	148.591																																									368.145	0			1	a-NH3β4+1
728.924	1835.16																																									27.0229	0			2	a-NH3β1+2
729.287	2403.47																																									62.5415	0			2	a-NH3β2+2
729.351	105.436																																									127.063	0			2	a-NH3β3+2
729.425	1551.5																																									184.576	0			2	a-NH3β4+2
729.926	554.855																																									98.06	0			1	bβ1+1
730.261	1263.15																																									169.097	0			1	bβ2+1
730.286	725.29																																									298.14	0			1	bβ3+1
730.317	150.189																																									413.167	0			1	bβ4+1
730.43	107.662																																									49.5337	0			2	bβ1+2
732.324	197.736																																									85.0522	0			2	bβ2+2
733.845	129.231																																									149.574	0			2	bβ3+2
734.327	18097.2																																									207.087	0			2	bβ4+2
734.732	111.231																																									81.0335	0			1	b-NH3β1+1
734.83	1340.18																																									152.071	0			1	b-NH3β2+1
742.578	105.973																																									281.113	0			1	b-NH3β3+1
742.858	128.775																																									396.14	0			1	b-NH3β4+1
743.307	119.021																																									41.0204	0			2	b-NH3β1+2
743.359	662.92																																									76.5389	0			2	b-NH3β2+2
744.439	249.968																																									141.06	0			2	b-NH3β3+2
748.914	107.578																																									198.574	0			2	b-NH3β4+2
757.202	109.711																																									80.0495	0			1	b-H2Oβ1+1
758.862	149.273																																									151.087	0			1	b-H2Oβ2+1
759.299	179.868																																									280.129	0			1	b-H2Oβ3+1
760.874	218.097																																									395.156	0			1	b-H2Oβ4+1
761.309	156.432																																									40.5284	0			2	b-H2Oβ1+2
761.37	117.655																																									76.0469	0			2	b-H2Oβ2+2
761.81	185.016																																									140.568	0			2	b-H2Oβ3+2
762.314	618.716																																									198.082	0			2	b-H2Oβ4+2
762.935	125.046																																									116.071	0			1	b+H2Oβ1+1
766.919	134.354																																									187.108	0			1	b+H2Oβ2+1
767.296	115.324																																									316.15	0			1	b+H2Oβ3+1
769.892	210.61																																									431.177	0			1	b+H2Oβ4+1
770.443	273.65																																									58.5389	0			2	b+H2Oβ1+2
770.942	346.813																																									94.0575	0			2	b+H2Oβ2+2
771.443	343.76																																									158.579	0			2	b+H2Oβ3+2
771.601	103.088																																									216.092	0			2	b+H2Oβ4+2
771.947	142.186																																									465.165	0			1	yβ1+1
773.263	105.417																																									394.128	0			1	yβ2+1
774.214	142.495																																									265.085	0			1	yβ3+1
775.057	114.614																																									150.058	0			1	yβ4+1
775.078	114.474																																									233.086	0			2	yβ1+2
775.106	156.533																																									197.568	0			2	yβ2+2
775.127	192.898																																									133.046	0			2	yβ3+2
775.159	209.916																																									75.5328	0			2	yβ4+2
775.215	30524.6																																									448.138	0			1	y-NH3β1+1
775.26	373.725																																									377.101	0			1	y-NH3β2+1
775.287	426.265																																									248.059	0			1	y-NH3β3+1
775.326	123.614																																									133.032	0			1	y-NH3β4+1
775.34	178.139																																									224.573	0			2	y-NH3β1+2
775.357	187.271																																									189.054	0			2	y-NH3β2+2
775.388	210.661																																									124.533	0			2	y-NH3β3+2
775.425	328.839																																									67.0195	0			2	y-NH3β4+2
775.446	211.999																																									447.154	0			1	y-H2Oβ1+1
775.786	165.371																																									376.117	0			1	y-H2Oβ2+1
775.847	572.174																																									247.075	0			1	y-H2Oβ3+1
776.15	154.208																																									132.048	0			1	y-H2Oβ4+1
776.212	6030.54																																									224.081	0			2	y-H2Oβ1+2
777.948	199.6																																									188.562	0			2	y-H2Oβ2+2
778.896	263.504																																									124.041	0			2	y-H2Oβ3+2
783.785	124.734																																									66.5275	0			2	y-H2Oβ4+2
783.888	1260.44
783.948	334.462
784.25	191.141
784.298	583.521
784.393	421.085
784.44	1825.57
784.754	145.664
784.8	433.192
784.851	2053.75
784.894	305.257
784.941	1593.19
785.393	110.342
785.442	611.537
824.361	106.411
835.329	116.811
841.465	149.262
850.864	183.133
851.372	197.478
857.523	195.21
866.424	194.113
872.268	102.523
873.27	120.547
874.786	121.851
885.179	113.757
886.357	104.168
890.405	642.671
902.411	107.874
903.391	311.144
908.474	747.632
912.465	168.816
920.419	2189.48
975.493	315.272
982.39	124.922
994.229	110.028
1003.49	2010.24
1004.49	157.367
1020.58	232.898
1021.59	127.7
1056.5	148.692
1067.49	1068.22
1069.43	453.013
1104.54	758.962
1122.55	12071.6
1123.55	750.041
1157.64	685.511
1158.65	495.336
1159.65	171.072
1166.66	106.113
1181.68	268.753
1182.52	1005.35
1182.68	180.375
1183.52	145.872
1193.59	202.051
1194.18	123.079
1203.57	358.747
1227.61	432.373
1239.54	428.798
1241.49	135.234
1244.57	224.781
1300.5	123.592
1301.51	227.046
1302.51	262.555
1306.47	124.547
1307.47	116.396
1318.6	474.49
1320.58	146.914
1322.63	141.262
1336.55	562.461
1340.7	414.449
1354.56	2280.52
1372.49	108.417
1576.59	112.112
[truncated: 162 more columns]

## Sheet: Scan=2318
Supplementary Table

## Sheet: ScanInfo=1971
L_Scan										L_Scan noCL Match										L_Scan wCL Match										L_Scan wCLCL Match										L_Scan noCL Missing
L_Scan m/z	L_Scan Intensity	L_Scan Theoretical m/z	L_Scan Relative Intensity (%)	L_Scan Fragment Error (ppm)	L_Scan Fragment Error (m/z)	L_Scan z	L_Scan Assignment	L_Scan Expansion	L_Scan Concatenated Label	L_Scan noCL Match m/z	L_Scan noCL Match Intensity	L_Scan noCL Match Theoretical m/z	L_Scan noCL Match Relative Intensity (%)	L_Scan noCL Match Fragment Error (ppm)	L_Scan noCL Match Fragment Error (m/z)	L_Scan noCL Match z	L_Scan noCL Match Assignment	L_Scan noCL Match Expansion	L_Scan noCL Match Concatenated Label	L_Scan wCL Match m/z	L_Scan wCL Match Intensity	L_Scan wCL Match Theoretical m/z	L_Scan wCL Match Relative Intensity (%)	L_Scan wCL Match Fragment Error (ppm)	L_Scan wCL Match Fragment Error (m/z)	L_Scan wCL Match z	L_Scan wCL Match Assignment	L_Scan wCL Match Expansion	L_Scan wCL Match Concatenated Label	L_Scan wCLCL Match m/z	L_Scan wCLCL Match Intensity	L_Scan wCLCL Match Theoretical m/z	L_Scan wCLCL Match Relative Intensity (%)	L_Scan wCLCL Match Fragment Error (ppm)	L_Scan wCLCL Match Fragment Error (m/z)	L_Scan wCLCL Match z	L_Scan wCLCL Match Assignment	L_Scan wCLCL Match Expansion	L_Scan wCLCL Match Concatenated Label	L_Scan noCL Missing m/z	L_Scan noCL Missing Intensity	L_Scan noCL Missing Theoretical m/z	L_Scan noCL Missing Relative Intensity (%)	L_Scan noCL Missing Fragment Error (ppm)	L_Scan noCL Missing Fragment Error (m/z)	L_Scan noCL Missing z	L_Scan noCL Missing Assignment	L_Scan noCL Missing Expansion	L_Scan noCL Missing Concatenated Label
265.086	842.164									595.273	173.406	595.272	0.238041	0.719777	0.000428463	1	a-NH3α6+1	138410		809.332	828.404	809.34	1.13718	-9.93637	-0.0080419	2	bαcl9+2	142781		1085.55	2673.83	1085.55	3.67046	-0.399031	-0.000433167	1	αclcl2+1	153708				30.0338	0			1	aα1+1
298.104	160.516									300.156	210.385	300.155	0.288803	0.832346	0.000249833	1	bα3+1	142781		1464.63	5167.54	1464.63	7.09367	1.72854	0.00253167	1	yαcl3+1	164635		679.239	950.437	679.241	1.3047	-2.81221	-0.00191017	1	βclcl1+1	102715				159.076	0			1	aα2+1
300.156	210.385									526.251	336.511	526.251	0.461941	0.562153	0.000295833	1	bα5+1	142781		1367.58	473.238	1367.58	0.649631	-0.807511	-0.00110433	1	yαcl4+1	164635		562.22	175.285	562.218	0.24062	3.64776	0.00205083	1	βclcl2+1	102715				272.16	0			1	aα3+1
302.939	158.317									640.294	1576.84	640.294	2.16459	1.08674	0.000695833	1	bα6+1	142781		1238.54	2206.49	1238.53	3.02893	0.876573	0.00108567	1	yαcl5+1	164635														369.213	0			1	aα4+1
316.114	792.501									711.331	2023.21	711.331	2.77733	0.115042	8.18332e-05	1	bα7+1	142781		1124.49	2092.64	1124.49	2.87264	1.25005	0.00140567	1	yαcl6+1	164635														498.256	0			1	aα5+1
341.146	219.082									826.358	2116.43	826.358	2.9053	0.66779	0.000551833	1	bα8+1	142781		1053.46	3864.68	1053.45	5.30519	1.92668	0.00202967	1	yαcl7+1	164635														612.299	0			1	aα6+1
361.188	560.727									939.442	4725.48	939.442	6.48684	0.246778	0.000231833	1	bα9+1	142781		938.429	4120.11	938.428	5.65582	1.40625	0.00131967	1	yαcl8+1	164635														683.336	0			1	aα7+1
371.158	250.627									623.268	932.78	623.267	1.28046	1.30575	0.000813833	1	b-NH3α6+1	142781		825.345	8579.06	825.344	11.7768	1.98665	0.00163967	1	yαcl9+1	164635														798.363	0			1	aα8+1
396.159	214.317									694.304	1424.28	694.304	1.95516	0.114983	7.98332e-05	1	b-NH3α7+1	142781		789.362	6255.22	789.361	8.58677	1.04211	0.0008226	2	yαcl2+2	164635														911.447	0			1	aα9+1
412.184	169.219									809.332	828.404	809.331	1.13718	0.901773	0.000729833	1	b-NH3α8+1	142781		732.819	72847.2	732.819	100	1.09522	0.0008026	2	yαcl3+2	164635														15.5206	0			2	aα1+2
436.192	208.612									922.416	1142.04	922.415	1.56772	0.574398	0.000529833	1	b-NH3α9+1	142781		724.306	848.796	724.305	1.16517	1.40355	0.0010166	2	y-NH3αcl3+2	164635														80.0418	0			2	aα2+2
444.147	350.193									693.32	190.621	693.32	0.261672	-0.668042	-0.000463167	1	b-H2Oα7+1	142781		723.815	804.014	723.813	1.1037	1.83072	0.0013251	2	y-H2Oαcl3+2	164635														136.584	0			2	aα3+2
444.229	284.397									921.433	467.982	921.431	0.642416	1.64617	0.00151683	1	b-H2Oα9+1	142781		873.39	1377.32	873.376	1.8907	16.0616	0.0140278	2	Precursor-NH3+2	175562														185.11	0			2	aα4+2
447.155	406.648									658.294	2264.99	658.304	3.10923	-15.3564	-0.0101092	1	b+H2Oα6+1	142781		872.892	187.698	872.884	0.25766	9.77946	0.00853633	2	Precursor-NH3+2	175562														249.632	0			2	aα5+2
465.165	8403.16									1028.53	255.104	1028.53	0.350191	-0.213088	-0.000219167	1	yα1+1	164635		1299.62	23433.1	1299.62	32.1675	1.15162	0.00149667	1	bβcl1+1	91787.5														306.653	0			2	aα6+2
474.271	273.343									899.481	187.635	899.483	0.257573	-2.76733	-0.00248917	1	yα2+1	164635		1370.65	216.337	1370.66	0.296974	-3.81374	-0.00522733	1	bβcl2+1	91787.5														342.172	0			2	aα7+2
491.734	198.126									786.4	1290.07	786.399	1.77093	0.891193	0.000700833	1	yα3+1	164635		650.315	1034.22	650.314	1.41971	1.92999	0.0012551	2	bβcl1+2	91787.5														399.685	0			2	aα8+2
500.741	2816.96									465.165	8403.16	465.165	11.5353	0.461843	0.000214833	1	yβ1+1	113642		750.355	754.406	750.354	1.0356	1.84326	0.0013831	2	bβcl3+2	91787.5														456.227	0			2	aα9+2
525.268	166.002									265.086	842.164	265.085	1.15607	1.01414	0.000268833	1	yβ3+1	113642		807.868	2960.05	807.867	4.06337	1.20453	0.0009731	2	bβcl4+2	91787.5														13.0073	0			1	a-NH3α1+1
526.251	336.511									447.155	406.648	447.154	0.55822	0.491627	0.000219833	1	y-H2Oβ1+1	113642		1282.6	453.881	1282.59	0.623059	2.4518	0.00314467	1	b-NH3βcl1+1	91787.5														142.05	0			1	a-NH3α2+1
527.21	1996.49																			1281.61	659.522	1281.61	0.90535	1.98318	0.00254167	1	b-H2Oβcl1+1	91787.5														255.134	0			1	a-NH3α3+1
557.283	425.969																			825.345	8579.06	825.353	11.7768	-9.42433	-0.0077784	2	y-NH3βcl1+2	113642														352.187	0			1	a-NH3α4+1
561.265	226.615																			873.39	1377.32	873.376	1.8907	16.0616	0.0140278	2	Precursor-NH3+2	124569														481.229	0			1	a-NH3α5+1
562.22	175.285																			872.892	187.698	872.884	0.25766	9.77946	0.00853633	2	Precursor-NH3+2	124569														595.272	0			1	a-NH3α6+1
577.134	337.373																																									666.309	0			1	a-NH3α7+1
585.309	243.581																																									781.336	0			1	a-NH3α8+1
589.299	386.909																																									894.42	0			1	a-NH3α9+1
595.273	173.406																																									7.00728	0			2	a-NH3α1+2
600.781	764.811																																									71.5286	0			2	a-NH3α2+2
603.325	390.364																																									128.071	0			2	a-NH3α3+2
623.268	932.78																																									176.597	0			2	a-NH3α4+2
637.317	198.059																																									241.118	0			2	a-NH3α5+2
640.294	1576.84																																									298.14	0			2	a-NH3α6+2
650.315	1034.22																																									333.658	0			2	a-NH3α7+2
652.294	750.03																																									391.172	0			2	a-NH3α8+2
658.294	2264.99																																									447.714	0			2	a-NH3α9+2
660.338	297.165																																									58.0287	0			1	bα1+1
662.191	239.405																																									187.071	0			1	bα2+1
663.299	696.704																																									300.155	0			1	bα3+1
676.294	224.141																																									397.208	0			1	bα4+1
678.274	632.57																																									526.251	0			1	bα5+1
679.239	950.437																																									640.294	0			1	bα6+1
693.32	190.621																																									711.331	0			1	bα7+1
694.304	1424.28																																									826.358	0			1	bα8+1
711.331	2023.21																																									939.442	0			1	bα9+1
714.836	174.583																																									29.518	0			2	bα1+2
722.397	186.946																																									94.0393	0			2	bα2+2
723.815	804.014																																									150.581	0			2	bα3+2
724.306	848.796																																									199.108	0			2	bα4+2
728.132	200.981																																									263.629	0			2	bα5+2
728.346	346.219																																									320.65	0			2	bα6+2
732.69	354.813																																									356.169	0			2	bα7+2
732.704	317.372																																									413.683	0			2	bα8+2
732.72	404.394																																									470.225	0			2	bα9+2
732.733	344.273																																									41.0022	0			1	b-NH3α1+1
732.75	543.96																																									170.045	0			1	b-NH3α2+1
732.761	382.157																																									283.129	0			1	b-NH3α3+1
732.819	72847.2																																									380.182	0			1	b-NH3α4+1
732.876	422.174																																									509.224	0			1	b-NH3α5+1
732.903	525.912																																									623.267	0			1	b-NH3α6+1
732.922	299.092																																									694.304	0			1	b-NH3α7+1
732.936	288.664																																									809.331	0			1	b-NH3α8+1
732.951	245.25																																									922.415	0			1	b-NH3α9+1
732.966	224.226																																									21.0047	0			2	b-NH3α1+2
732.98	291.242																																									85.526	0			2	b-NH3α2+2
733.04	253.407																																									142.068	0			2	b-NH3α3+2
733.323	785.332																																									190.594	0			2	b-NH3α4+2
749.384	204.996																																									255.116	0			2	b-NH3α5+2
749.832	186.615																																									312.137	0			2	b-NH3α6+2
750.355	754.406																																									347.656	0			2	b-NH3α7+2
750.835	386.352																																									405.169	0			2	b-NH3α8+2
755.919	798.451																																									461.711	0			2	b-NH3α9+2
756.421	462.328																																									40.0182	0			1	b-H2Oα1+1
767.393	928.24																																									169.061	0			1	b-H2Oα2+1
771.575	174.839																																									282.145	0			1	b-H2Oα3+1
774.378	260.692																																									379.198	0			1	b-H2Oα4+1
775.316	180.902																																									508.24	0			1	b-H2Oα5+1
786.4	1290.07																																									622.283	0			1	b-H2Oα6+1
786.88	320.206																																									693.32	0			1	b-H2Oα7+1
789.362	6255.22																																									808.347	0			1	b-H2Oα8+1
794.388	188.326																																									921.431	0			1	b-H2Oα9+1
804.296	418.999																																									20.5127	0			2	b-H2Oα1+2
805.331	198.712																																									85.034	0			2	b-H2Oα2+2
807.868	2960.05																																									141.576	0			2	b-H2Oα3+2
809.332	828.404																																									190.102	0			2	b-H2Oα4+2
816.347	561.951																																									254.624	0			2	b-H2Oα5+2
818.224	245.573																																									311.645	0			2	b-H2Oα6+2
818.387	209.628																																									347.164	0			2	b-H2Oα7+2
825.345	8579.06																																									404.677	0			2	b-H2Oα8+2
825.422	356.239																																									461.219	0			2	b-H2Oα9+2
825.919	292.886																																									76.0393	0			1	b+H2Oα1+1
826.358	2116.43																																									205.082	0			1	b+H2Oα2+1
850.347	196.157																																									318.166	0			1	b+H2Oα3+1
860.377	500.867																																									415.219	0			1	b+H2Oα4+1
864.392	194.269																																									544.261	0			1	b+H2Oα5+1
864.878	466.495																																									658.304	0			1	b+H2Oα6+1
872.892	187.698																																									729.341	0			1	b+H2Oα7+1
873.39	1377.32																																									844.368	0			1	b+H2Oα8+1
873.44	300.331																																									957.452	0			1	b+H2Oα9+1
873.881	254.114																																									38.5233	0			2	b+H2Oα1+2
899.481	187.635																																									103.045	0			2	b+H2Oα2+2
904.403	240.61																																									159.587	0			2	b+H2Oα3+2
921.433	467.982																																									208.113	0			2	b+H2Oα4+2
922.416	1142.04																																									272.634	0			2	b+H2Oα5+2
938.429	4120.11																																									329.656	0			2	b+H2Oα6+2
939.442	4725.48																																									365.174	0			2	b+H2Oα7+2
1000.47	7396.98																																									422.688	0			2	b+H2Oα8+2
1028.25	175.196																																									479.23	0			2	b+H2Oα9+2
1028.53	255.104																																									1028.53	0			1	yα1+1
1053.46	3864.68																																									899.483	0			1	yα2+1
1085.55	2673.83																																									786.399	0			1	yα3+1
1111.53	1043.41																																									689.346	0			1	yα4+1
1112.53	442.882																																									560.304	0			1	yα5+1
1113.56	252.93																																									446.261	0			1	yα6+1
1124.49	2092.64																																									375.224	0			1	yα7+1
1177.21	173.504																																									260.197	0			1	yα8+1
1238.54	2206.49																																									147.113	0			1	yα9+1
1281.61	659.522																																									514.767	0			2	yα1+2
1282.6	453.881																																									450.245	0			2	yα2+2
1299.62	23433.1																																									393.703	0			2	yα3+2
1300.63	209.871																																									345.177	0			2	yα4+2
1321.59	369.932																																									280.656	0			2	yα5+2
1367.58	473.238																																									223.634	0			2	yα6+2
1370.65	216.337																																									188.116	0			2	yα7+2
1464.63	5167.54																																									130.602	0			2	yα8+2
1520.95	203.673																																									74.06	0			2	yα9+2
																																										1011.5	0			1	y-NH3α1+1
																																										882.457	0			1	y-NH3α2+1
																																										769.373	0			1	y-NH3α3+1
																																										672.32	0			1	y-NH3α4+1
																																										543.277	0			1	y-NH3α5+1
																																										429.234	0			1	y-NH3α6+1
																																										358.197	0			1	y-NH3α7+1
																																										243.17	0			1	y-NH3α8+1
																																										130.086	0			1	y-NH3α9+1
																																										506.253	0			2	y-NH3α1+2
																																										441.732	0			2	y-NH3α2+2
																																										385.19	0			2	y-NH3α3+2
																																										336.664	0			2	y-NH3α4+2
																																										272.142	0			2	y-NH3α5+2
																																										215.121	0			2	y-NH3α6+2
																																										179.602	0			2	y-NH3α7+2
																																										122.089	0			2	y-NH3α8+2
																																										65.5468	0			2	y-NH3α9+2
																																										1010.52	0			1	y-H2Oα1+1
																																										881.473	0			1	y-H2Oα2+1
																																										768.389	0			1	y-H2Oα3+1
																																										671.336	0			1	y-H2Oα4+1
																																										542.293	0			1	y-H2Oα5+1
																																										428.25	0			1	y-H2Oα6+1
																																										357.213	0			1	y-H2Oα7+1
																																										242.186	0			1	y-H2Oα8+1
																																										129.102	0			1	y-H2Oα9+1
																																										505.761	0			2	y-H2Oα1+2
																																										441.24	0			2	y-H2Oα2+2
																																										384.698	0			2	y-H2Oα3+2
																																										336.172	0			2	y-H2Oα4+2
																																										271.65	0			2	y-H2Oα5+2
																																										214.629	0			2	y-H2Oα6+2
																																										179.11	0			2	y-H2Oα7+2
																																										121.597	0			2	y-H2Oα8+2
																																										65.0548	0			2	y-H2Oα9+2
																																										70.0651	0			1	aβ1+1
																																										141.102	0			1	aβ2+1
																																										270.145	0			1	aβ3+1
																																										385.172	0			1	aβ4+1
																																										35.5362	0			2	aβ1+2
																																										71.0548	0			2	aβ2+2
																																										135.576	0			2	aβ3+2
																																										193.09	0			2	aβ4+2
																																										53.0386	0			1	a-NH3β1+1
																																										124.076	0			1	a-NH3β2+1
																																										253.118	0			1	a-NH3β3+1
																																										368.145	0			1	a-NH3β4+1
																																										27.0229	0			2	a-NH3β1+2
																																										62.5415	0			2	a-NH3β2+2
																																										127.063	0			2	a-NH3β3+2
																																										184.576	0			2	a-NH3β4+2
																																										98.06	0			1	bβ1+1
																																										169.097	0			1	bβ2+1
																																										298.14	0			1	bβ3+1
																																										413.167	0			1	bβ4+1
																																										49.5337	0			2	bβ1+2
																																										85.0522	0			2	bβ2+2
																																										149.574	0			2	bβ3+2
																																										207.087	0			2	bβ4+2
																																										81.0335	0			1	b-NH3β1+1
																																										152.071	0			1	b-NH3β2+1
																																										281.113	0			1	b-NH3β3+1
																																										396.14	0			1	b-NH3β4+1
																																										41.0204	0			2	b-NH3β1+2
																																										76.5389	0			2	b-NH3β2+2
																																										141.06	0			2	b-NH3β3+2
																																										198.574	0			2	b-NH3β4+2
																																										80.0495	0			1	b-H2Oβ1+1
																																										151.087	0			1	b-H2Oβ2+1
																																										280.129	0			1	b-H2Oβ3+1
																																										395.156	0			1	b-H2Oβ4+1
																																										40.5284	0			2	b-H2Oβ1+2
																																										76.0469	0			2	b-H2Oβ2+2
																																										140.568	0			2	b-H2Oβ3+2
																																										198.082	0			2	b-H2Oβ4+2
																																										116.071	0			1	b+H2Oβ1+1
																																										187.108	0			1	b+H2Oβ2+1
																																										316.15	0			1	b+H2Oβ3+1
																																										431.177	0			1	b+H2Oβ4+1
																																										58.5389	0			2	b+H2Oβ1+2
																																										94.0575	0			2	b+H2Oβ2+2
																																										158.579	0			2	b+H2Oβ3+2
																																										216.092	0			2	b+H2Oβ4+2
																																										465.165	0			1	yβ1+1
																																										394.128	0			1	yβ2+1
																																										265.085	0			1	yβ3+1
																																										150.058	0			1	yβ4+1
																																										233.086	0			2	yβ1+2
																																										197.568	0			2	yβ2+2
																																										133.046	0			2	yβ3+2
																																										75.5328	0			2	yβ4+2
																																										448.138	0			1	y-NH3β1+1
																																										377.101	0			1	y-NH3β2+1
																																										248.059	0			1	y-NH3β3+1
																																										133.032	0			1	y-NH3β4+1
																																										224.573	0			2	y-NH3β1+2
																																										189.054	0			2	y-NH3β2+2
																																										124.533	0			2	y-NH3β3+2
																																										67.0195	0			2	y-NH3β4+2
																																										447.154	0			1	y-H2Oβ1+1
																																										376.117	0			1	y-H2Oβ2+1
																																										247.075	0			1	y-H2Oβ3+1
																																										132.048	0			1	y-H2Oβ4+1
																																										224.081	0			2	y-H2Oβ1+2
																																										188.562	0			2	y-H2Oβ2+2
																																										124.041	0			2	y-H2Oβ3+2
																																										66.5275	0			2	y-H2Oβ4+2
[truncated: 162 more columns]

## Sheet: Scan=1971
Supplementary Table

## Sheet: ScanInfo=1493
L_Scan										L_Scan noCL Match										L_Scan wCL Match										L_Scan wCLCL Match										L_Scan noCL Missing
L_Scan m/z	L_Scan Intensity	L_Scan Theoretical m/z	L_Scan Relative Intensity (%)	L_Scan Fragment Error (ppm)	L_Scan Fragment Error (m/z)	L_Scan z	L_Scan Assignment	L_Scan Expansion	L_Scan Concatenated Label	L_Scan noCL Match m/z	L_Scan noCL Match Intensity	L_Scan noCL Match Theoretical m/z	L_Scan noCL Match Relative Intensity (%)	L_Scan noCL Match Fragment Error (ppm)	L_Scan noCL Match Fragment Error (m/z)	L_Scan noCL Match z	L_Scan noCL Match Assignment	L_Scan noCL Match Expansion	L_Scan noCL Match Concatenated Label	L_Scan wCL Match m/z	L_Scan wCL Match Intensity	L_Scan wCL Match Theoretical m/z	L_Scan wCL Match Relative Intensity (%)	L_Scan wCL Match Fragment Error (ppm)	L_Scan wCL Match Fragment Error (m/z)	L_Scan wCL Match z	L_Scan wCL Match Assignment	L_Scan wCL Match Expansion	L_Scan wCL Match Concatenated Label	L_Scan wCLCL Match m/z	L_Scan wCLCL Match Intensity	L_Scan wCLCL Match Theoretical m/z	L_Scan wCLCL Match Relative Intensity (%)	L_Scan wCLCL Match Fragment Error (ppm)	L_Scan wCLCL Match Fragment Error (m/z)	L_Scan wCLCL Match z	L_Scan wCLCL Match Assignment	L_Scan wCLCL Match Expansion	L_Scan wCLCL Match Concatenated Label	L_Scan noCL Missing m/z	L_Scan noCL Missing Intensity	L_Scan noCL Missing Theoretical m/z	L_Scan noCL Missing Relative Intensity (%)	L_Scan noCL Missing Fragment Error (ppm)	L_Scan noCL Missing Fragment Error (m/z)	L_Scan noCL Missing z	L_Scan noCL Missing Assignment	L_Scan noCL Missing Expansion	L_Scan noCL Missing Concatenated Label
307.757	308.076																																									74.06	0			1	aα1+1
392.171	716.384																																									203.103	0			1	aα2+1
429.104	318.104																																									304.15	0			1	aα3+1
470.169	315.602																																									417.234	0			1	aα4+1
657.311	381.557																																									37.5337	0			2	aα1+2
932.339	404.402																																									102.055	0			2	aα2+2
960.383	676.916																																									152.579	0			2	aα3+2
961.407	1102.24																																									209.121	0			2	aα4+2
998.366	458.849																																									57.0335	0			1	a-NH3α1+1
1059.45	426.55																																									186.076	0			1	a-NH3α2+1
1060.51	327.181																																									287.124	0			1	a-NH3α3+1
																																										400.208	0			1	a-NH3α4+1
																																										29.0204	0			2	a-NH3α1+2
																																										93.5417	0			2	a-NH3α2+2
																																										144.066	0			2	a-NH3α3+2
																																										200.608	0			2	a-NH3α4+2
																																										102.055	0			1	bα1+1
																																										231.098	0			1	bα2+1
																																										332.145	0			1	bα3+1
																																										445.229	0			1	bα4+1
																																										51.5311	0			2	bα1+2
																																										116.052	0			2	bα2+2
																																										166.576	0			2	bα3+2
																																										223.118	0			2	bα4+2
																																										85.0284	0			1	b-NH3α1+1
																																										214.071	0			1	b-NH3α2+1
																																										315.119	0			1	b-NH3α3+1
																																										428.203	0			1	b-NH3α4+1
																																										43.0178	0			2	b-NH3α1+2
																																										107.539	0			2	b-NH3α2+2
																																										158.063	0			2	b-NH3α3+2
																																										214.605	0			2	b-NH3α4+2
																																										84.0444	0			1	b-H2Oα1+1
																																										213.087	0			1	b-H2Oα2+1
																																										314.135	0			1	b-H2Oα3+1
																																										427.219	0			1	b-H2Oα4+1
																																										42.5258	0			2	b-H2Oα1+2
																																										107.047	0			2	b-H2Oα2+2
																																										157.571	0			2	b-H2Oα3+2
																																										214.113	0			2	b-H2Oα4+2
																																										120.066	0			1	b+H2Oα1+1
																																										249.108	0			1	b+H2Oα2+1
																																										350.156	0			1	b+H2Oα3+1
																																										463.24	0			1	b+H2Oα4+1
																																										60.5364	0			2	b+H2Oα1+2
																																										125.058	0			2	b+H2Oα2+2
																																										175.582	0			2	b+H2Oα3+2
																																										232.124	0			2	b+H2Oα4+2
																																										490.287	0			1	yα1+1
																																										361.245	0			1	yα2+1
																																										260.197	0			1	yα3+1
																																										147.113	0			1	yα4+1
																																										245.647	0			2	yα1+2
																																										181.126	0			2	yα2+2
																																										130.602	0			2	yα3+2
																																										74.06	0			2	yα4+2
																																										473.261	0			1	y-NH3α1+1
																																										344.218	0			1	y-NH3α2+1
																																										243.17	0			1	y-NH3α3+1
																																										130.086	0			1	y-NH3α4+1
																																										237.134	0			2	y-NH3α1+2
																																										172.613	0			2	y-NH3α2+2
																																										122.089	0			2	y-NH3α3+2
																																										65.5468	0			2	y-NH3α4+2
																																										472.277	0			1	y-H2Oα1+1
																																										343.234	0			1	y-H2Oα2+1
																																										242.186	0			1	y-H2Oα3+1
																																										129.102	0			1	y-H2Oα4+1
																																										236.642	0			2	y-H2Oα1+2
																																										172.121	0			2	y-H2Oα2+2
																																										121.597	0			2	y-H2Oα3+2
																																										65.0548	0			2	y-H2Oα4+2
																																										70.0651	0			1	aβ1+1
																																										141.102	0			1	aβ2+1
																																										270.145	0			1	aβ3+1
																																										385.172	0			1	aβ4+1
																																										35.5362	0			2	aβ1+2
																																										71.0548	0			2	aβ2+2
																																										135.576	0			2	aβ3+2
																																										193.09	0			2	aβ4+2
																																										53.0386	0			1	a-NH3β1+1
																																										124.076	0			1	a-NH3β2+1
																																										253.118	0			1	a-NH3β3+1
																																										368.145	0			1	a-NH3β4+1
																																										27.0229	0			2	a-NH3β1+2
																																										62.5415	0			2	a-NH3β2+2
																																										127.063	0			2	a-NH3β3+2
																																										184.576	0			2	a-NH3β4+2
																																										98.06	0			1	bβ1+1
																																										169.097	0			1	bβ2+1
																																										298.14	0			1	bβ3+1
																																										413.167	0			1	bβ4+1
																																										49.5337	0			2	bβ1+2
																																										85.0522	0			2	bβ2+2
																																										149.574	0			2	bβ3+2
																																										207.087	0			2	bβ4+2
																																										81.0335	0			1	b-NH3β1+1
																																										152.071	0			1	b-NH3β2+1
																																										281.113	0			1	b-NH3β3+1
																																										396.14	0			1	b-NH3β4+1
																																										41.0204	0			2	b-NH3β1+2
																																										76.5389	0			2	b-NH3β2+2
																																										141.06	0			2	b-NH3β3+2
																																										198.574	0			2	b-NH3β4+2
																																										80.0495	0			1	b-H2Oβ1+1
																																										151.087	0			1	b-H2Oβ2+1
																																										280.129	0			1	b-H2Oβ3+1
																																										395.156	0			1	b-H2Oβ4+1
																																										40.5284	0			2	b-H2Oβ1+2
																																										76.0469	0			2	b-H2Oβ2+2
																																										140.568	0			2	b-H2Oβ3+2
																																										198.082	0			2	b-H2Oβ4+2
																																										116.071	0			1	b+H2Oβ1+1
																																										187.108	0			1	b+H2Oβ2+1
																																										316.15	0			1	b+H2Oβ3+1
																																										431.177	0			1	b+H2Oβ4+1
																																										58.5389	0			2	b+H2Oβ1+2
																																										94.0575	0			2	b+H2Oβ2+2
																																										158.579	0			2	b+H2Oβ3+2
																																										216.092	0			2	b+H2Oβ4+2
																																										465.165	0			1	yβ1+1
																																										394.128	0			1	yβ2+1
																																										265.085	0			1	yβ3+1
																																										150.058	0			1	yβ4+1
																																										233.086	0			2	yβ1+2
																																										197.568	0			2	yβ2+2
																																										133.046	0			2	yβ3+2
																																										75.5328	0			2	yβ4+2
																																										448.138	0			1	y-NH3β1+1
																																										377.101	0			1	y-NH3β2+1
																																										248.059	0			1	y-NH3β3+1
																																										133.032	0			1	y-NH3β4+1
																																										224.573	0			2	y-NH3β1+2
																																										189.054	0			2	y-NH3β2+2
																																										124.533	0			2	y-NH3β3+2
																																										67.0195	0			2	y-NH3β4+2
																																										447.154	0			1	y-H2Oβ1+1
																																										376.117	0			1	y-H2Oβ2+1
																																										247.075	0			1	y-H2Oβ3+1
																																										132.048	0			1	y-H2Oβ4+1
																																										224.081	0			2	y-H2Oβ1+2
																																										188.562	0			2	y-H2Oβ2+2
																																										124.041	0			2	y-H2Oβ3+2
																																										66.5275	0			2	y-H2Oβ4+2
[truncated: 162 more columns]

[truncated: 39 more sheets: Scan=1493, ScanInfo=2803, Scan=2803, ScanInfo=2892, Scan=2892, ScanInfo=3080, Scan=3080, ScanInfo=2171, Scan=2171, ScanInfo=2836, Scan=2836, ScanInfo=2616, Scan=2616, ScanInfo=2227, Scan=2227, ScanInfo=2834, Scan=2834, ScanInfo=2733, Scan=2733, ScanInfo=2118 …]
